# Supplementary material for: DEPDC1B promotes development of cholangiocarcinoma through enhancing the stability of CDK1 and regulating malignant phenotypes
Source: Front Oncol. 2022 Dec 6;12:842205. doi: 10.3389/fonc.2022.842205 (PMC9769124; doi:10.3389/fonc.2022.842205)
Supplement: Supplementary file 1 [file DataSheet_1.zip › Original data 1/Figure 1B/original data.xls]

## Sheet: Results
Block Type	384-Well Block
Calibration Background is expired	Yes
Calibration Background performed on	2016-01-20 10:12:38 AM CST
Calibration FAM is expired	Yes
Calibration FAM performed on	2016-01-20 10:28:26 AM CST
Calibration NED is expired	Yes
Calibration NED performed on	2016-01-20 10:44:55 AM CST
Calibration ROI is expired	Yes
Calibration ROI performed on	2016-01-20 10:05:17 AM CST
Calibration ROX is expired	Yes
Calibration ROX performed on	2016-01-20 11:25:36 AM CST
Calibration SYBR is expired	Yes
Calibration SYBR performed on	2016-01-20 10:35:50 AM CST
Calibration TAMRA is expired	Yes
Calibration TAMRA performed on	2016-01-20 11:02:33 AM CST
Calibration Uniformity is expired	Yes
Calibration Uniformity performed on	2016-01-20 10:20:14 AM CST
Calibration VIC is expired	Yes
Calibration VIC performed on	2016-01-20 10:54:46 AM CST
Chemistry	SYBR_GREEN
Experiment Barcode
Experiment Comments
Experiment File Name	C:\Users\Administrator\Desktop\1\2019-05-29 L1.eds
Experiment Name	2019-05-31 S1
Experiment Run End Time	2019-05-31 20:30:32 PM CST
Experiment Type	Comparative Cт (ΔΔCт)
Experiment User Name
Instrument Name	278882256
Instrument Serial Number	278882256
Instrument Type	ViiA 7
Passive Reference	ROX
Quantification Cycle Method	Ct
Signal Smoothing On	true
Stage/ Cycle where Analysis is performed	Stage 2, Step 2
Well	Well Position	Omit	Sample Name	Target Name	Task	Reporter	Quencher	Quantity	Quantity Mean	Quantity SD	RQ	RQ Min	RQ Max	CT	Ct Mean	Ct SD	Delta Ct	Delta Ct Mean	Delta Ct SE	Delta Delta Ct	Automatic Ct Threshold	Tm1	Ct Threshold	Tm2	Automatic Baseline	Tm3	Baseline Start	Baseline End	Comments	Custom1	Custom2	Custom3	Custom4	Custom5	Custom6	HIGHSD	NOAMP	NOISE	EXPFAIL	MTP
250	K10	FALSE	HCCC-9810	H-GAPDH	UNKNOWN	SYBR	None							12.9623							TRUE	83.3886			TRUE		1	40								N	N	N	N	N
251	K11	FALSE	HCCC-9810	H-GAPDH	UNKNOWN	SYBR	None							13.0333							TRUE	83.3886			TRUE		1	40								N	N	N	N	N
252	K12	FALSE	HCCC-9810	H-GAPDH	UNKNOWN	SYBR	None							13.1399							TRUE	83.3886			TRUE		1	40								N	N	N	N	N
256	K16	FALSE	HCCC-9810	H-DEPDC1B	UNKNOWN	SYBR	None							24.1104							TRUE	80.039			TRUE		1	40								N	N	N	N	N
257	K17	FALSE	HCCC-9810	H-DEPDC1B	UNKNOWN	SYBR	None							24.3123							TRUE	80.039			TRUE		1	40								N	N	N	N	N
258	K18	FALSE	HCCC-9810	H-DEPDC1B	UNKNOWN	SYBR	None							24.3378							TRUE	80.173			TRUE		1	40								N	N	N	N	N
178	H10	FALSE	HUCCT1	H-GAPDH	UNKNOWN	SYBR	None							12.5429							TRUE	83.2546			TRUE		1	40								N	N	N	N	N
179	H11	FALSE	HUCCT1	H-GAPDH	UNKNOWN	SYBR	None							12.7283							TRUE	83.2546			TRUE		1	40								N	N	N	N	N
180	H12	FALSE	HUCCT1	H-GAPDH	UNKNOWN	SYBR	None							12.7624							TRUE	83.2546			TRUE		1	40								N	N	N	N	N
184	H16	FALSE	HUCCT1	H-DEPDC1B	UNKNOWN	SYBR	None							22.7469							TRUE	80.039			TRUE		1	40								N	N	N	N	N
185	H17	FALSE	HUCCT1	H-DEPDC1B	UNKNOWN	SYBR	None							22.9027							TRUE	80.173			TRUE		1	40								N	N	N	N	N
186	H18	FALSE	HUCCT1	H-DEPDC1B	UNKNOWN	SYBR	None							22.9771							TRUE	80.173			TRUE		1	40								N	N	N	N	N
202	I10	FALSE	QBC939	H-GAPDH	UNKNOWN	SYBR	None							16.9226							TRUE	83.7905			TRUE		1	40								N	N	N	N	N
203	I11	FALSE	QBC939	H-GAPDH	UNKNOWN	SYBR	None							16.9733							TRUE	83.7905			TRUE		1	40								N	N	N	N	N
204	I12	FALSE	QBC939	H-GAPDH	UNKNOWN	SYBR	None							16.9831							TRUE	83.7905			TRUE		1	40								N	N	N	N	N
208	I16	FALSE	QBC939	H-DEPDC1B	UNKNOWN	SYBR	None							25.6894							TRUE	80.307			TRUE		1	40								N	N	N	N	N
209	I17	FALSE	QBC939	H-DEPDC1B	UNKNOWN	SYBR	None							25.8699							TRUE	80.307			TRUE		1	40								N	N	N	N	N
210	I18	FALSE	QBC939	H-DEPDC1B	UNKNOWN	SYBR	None							25.881							TRUE	80.307			TRUE		1	40								N	N	N	N	N
226	J10	FALSE	RBE	H-GAPDH	UNKNOWN	SYBR	None							14.089							TRUE	83.5225			TRUE		1	40								N	N	N	N	N
227	J11	FALSE	RBE	H-GAPDH	UNKNOWN	SYBR	None							14.1558							TRUE	83.5225			TRUE		1	40								N	N	N	N	N
228	J12	FALSE	RBE	H-GAPDH	UNKNOWN	SYBR	None							14.2848							TRUE	83.5225			TRUE		1	40								N	N	N	N	N
232	J16	FALSE	RBE	H-DEPDC1B	UNKNOWN	SYBR	None							24.972							TRUE	80.039			TRUE		1	40								N	N	N	N	N
233	J17	FALSE	RBE	H-DEPDC1B	UNKNOWN	SYBR	None							25.116							TRUE	80.039			TRUE		1	40								N	N	N	N	N
234	J18	FALSE	RBE	H-DEPDC1B	UNKNOWN	SYBR	None							25.146							TRUE	80.039			TRUE		1	40								N	N	N	N	N
Analysis Type	Singleplex
Endogenous Control
RQ Min/Max Confidence Level	95.0
Reference Sample
