# Supplementary material for: DEPDC1B promotes development of cholangiocarcinoma through enhancing the stability of CDK1 and regulating malignant phenotypes
Source: Front Oncol. 2022 Dec 6;12:842205. doi: 10.3389/fonc.2022.842205 (PMC9769124; doi:10.3389/fonc.2022.842205)
Supplement: Supplementary file 1 [file DataSheet_1.zip › Original data 1/Figure 2A/HCCC9810/original data.xls]

## Sheet: Results
Block Type	384-Well Block
Calibration Background is expired	Yes
Calibration Background performed on	2016-01-20 10:12:38 AM CST
Calibration FAM is expired	Yes
Calibration FAM performed on	2016-01-20 10:28:26 AM CST
Calibration NED is expired	Yes
Calibration NED performed on	2016-01-20 10:44:55 AM CST
Calibration ROI is expired	Yes
Calibration ROI performed on	2016-01-20 10:05:17 AM CST
Calibration ROX is expired	Yes
Calibration ROX performed on	2016-01-20 11:25:36 AM CST
Calibration SYBR is expired	Yes
Calibration SYBR performed on	2016-01-20 10:35:50 AM CST
Calibration TAMRA is expired	Yes
Calibration TAMRA performed on	2016-01-20 11:02:33 AM CST
Calibration Uniformity is expired	Yes
Calibration Uniformity performed on	2016-01-20 10:20:14 AM CST
Calibration VIC is expired	Yes
Calibration VIC performed on	2016-01-20 10:54:46 AM CST
Chemistry	SYBR_GREEN
Experiment Barcode
Experiment Comments
Experiment File Name
Experiment Name	2018-08-31 134159
Experiment Run End Time	2018-08-31 22:59:51 PM CST
Experiment Type	Comparative Cт (ΔΔCт)
Experiment User Name
Instrument Name	278882256
Instrument Serial Number	278882256
Instrument Type	ViiA 7
Passive Reference	ROX
Quantification Cycle Method	Ct
Signal Smoothing On	true
Stage/ Cycle where Analysis is performed	Stage 2, Step 2
Well	Well Position	Omit	Sample Name	Target Name	Task	Reporter	Quencher	Quantity	Quantity Mean	Quantity SD	RQ	RQ Min	RQ Max	CT	Ct Mean	Ct SD	Delta Ct	Delta Ct Mean	Delta Ct SE	Delta Delta Ct	Automatic Ct Threshold	Tm1	Ct Threshold	Tm2	Automatic Baseline	Tm3	Baseline Start	Baseline End	Comments	Custom1	Custom2	Custom3	Custom4	Custom5	Custom6	HIGHSD	NOAMP	OUTLIERRG	EXPFAIL	THOLDFAIL	PRFDROP	MTP
61	C13	FALSE	HCCC-9810-shCtrl	H-GAPDH	UNKNOWN	SYBR	None							13.55							TRUE	81.3455			TRUE		1	40								N	N	N	N	N	N	N	N
62	C14	FALSE	HCCC-9810-shCtrl	H-GAPDH	UNKNOWN	SYBR	None							13.4605							TRUE	81.3455			TRUE		1	40								N	N	N	N	N	N	N	N
63	C15	FALSE	HCCC-9810-shCtrl	H-GAPDH	UNKNOWN	SYBR	None							13.793							TRUE	81.3455			TRUE		1	40								N	N	N	N	N	N	N	N
67	C19	FALSE	HCCC-9810-shCtrl	H-DEPDC1B	UNKNOWN	SYBR	None							24.8573							TRUE	79.7401			TRUE		1	40								N	N	N	N	N	N	N	N
68	C20	FALSE	HCCC-9810-shCtrl	H-DEPDC1B	UNKNOWN	SYBR	None							24.9476							TRUE	79.7401			TRUE		1	40								N	N	N	N	N	N	N	N
69	C21	FALSE	HCCC-9810-shCtrl	H-DEPDC1B	UNKNOWN	SYBR	None							24.8337							TRUE	79.7401			TRUE		1	40								N	N	N	N	N	N	N	N
85	D13	FALSE	HCCC-9810-shDEPDC1B	H-GAPDH	UNKNOWN	SYBR	None							15.6998							TRUE	81.3455			TRUE		1	40								N	N	N	N	N	N	N	N
86	D14	FALSE	HCCC-9810-shDEPDC1B	H-GAPDH	UNKNOWN	SYBR	None							15.8732							TRUE	81.3455			TRUE		1	40								N	N	N	N	N	N	N	N
87	D15	FALSE	HCCC-9810-shDEPDC1B	H-GAPDH	UNKNOWN	SYBR	None							15.8413							TRUE	81.3455			TRUE		1	40								N	N	N	N	N	N	N	N
91	D19	FALSE	HCCC-9810-shDEPDC1B	H-DEPDC1B	UNKNOWN	SYBR	None							31.4332							TRUE	79.7401			TRUE		1	40								N	N	N	N	N	N	N	N
92	D20	FALSE	HCCC-9810-shDEPDC1B	H-DEPDC1B	UNKNOWN	SYBR	None							31.7624							TRUE	79.7401			TRUE		1	40								N	N	N	N	N	N	N	N
93	D21	FALSE	HCCC-9810-shDEPDC1B	H-DEPDC1B	UNKNOWN	SYBR	None							31.53							TRUE	79.7401			TRUE		1	40								N	N	N	N	N	N	N	N
Analysis Type	Singleplex
Endogenous Control
RQ Min/Max Confidence Level	95.0
Reference Sample
