# Supplementary material for: DEPDC1B promotes development of cholangiocarcinoma through enhancing the stability of CDK1 and regulating malignant phenotypes
Source: Front Oncol. 2022 Dec 6;12:842205. doi: 10.3389/fonc.2022.842205 (PMC9769124; doi:10.3389/fonc.2022.842205)
Supplement: Supplementary file 1 [file DataSheet_1.zip › Original data 1/Figure 2A/QBC939/original data.xls]

## Sheet: Results
Block Type	384-Well Block
Calibration Background is expired	Yes
Calibration Background performed on	2016-01-20 10:12:38 AM CST
Calibration FAM is expired	Yes
Calibration FAM performed on	2016-01-20 10:28:26 AM CST
Calibration NED is expired	Yes
Calibration NED performed on	2016-01-20 10:44:55 AM CST
Calibration ROI is expired	Yes
Calibration ROI performed on	2016-01-20 10:05:17 AM CST
Calibration ROX is expired	Yes
Calibration ROX performed on	2016-01-20 11:25:36 AM CST
Calibration SYBR is expired	Yes
Calibration SYBR performed on	2016-01-20 10:35:50 AM CST
Calibration TAMRA is expired	Yes
Calibration TAMRA performed on	2016-01-20 11:02:33 AM CST
Calibration Uniformity is expired	Yes
Calibration Uniformity performed on	2016-01-20 10:20:14 AM CST
Calibration VIC is expired	Yes
Calibration VIC performed on	2016-01-20 10:54:46 AM CST
Chemistry	SYBR_GREEN
Experiment Barcode
Experiment Comments
Experiment File Name
Experiment Name	2018-09-19 183248
Experiment Run End Time	2018-09-20 03:49:44 AM CST
Experiment Type	Comparative Cт (ΔΔCт)
Experiment User Name
Instrument Name	278882256
Instrument Serial Number	278882256
Instrument Type	ViiA 7
Passive Reference	ROX
Quantification Cycle Method	Ct
Signal Smoothing On	true
Stage/ Cycle where Analysis is performed	Stage 2, Step 2
Well	Well Position	Omit	Sample Name	Target Name	Task	Reporter	Quencher	Quantity	Quantity Mean	Quantity SD	RQ	RQ Min	RQ Max	CT	Ct Mean	Ct SD	Delta Ct	Delta Ct Mean	Delta Ct SE	Delta Delta Ct	Automatic Ct Threshold	Tm1	Ct Threshold	Tm2	Automatic Baseline	Tm3	Baseline Start	Baseline End	Comments	Custom1	Custom2	Custom3	Custom4	Custom5	Custom6	HIGHSD	NOAMP	OUTLIERRG	EXPFAIL	THOLDFAIL	MTP
349	O13	FALSE	QBC939-shCtrl	H-GAPDH	UNKNOWN	SYBR	None							13.8623							TRUE	83.132			TRUE		1	40								N	N	N
350	O14	FALSE	QBC939-shCtrl	H-GAPDH	UNKNOWN	SYBR	None							13.5723							TRUE	83.132			TRUE		1	40								N	N	N
351	O15	FALSE	QBC939-shCtrl	H-GAPDH	UNKNOWN	SYBR	None							13.5178							TRUE	83.132			TRUE		1	40								N	N	N
352	O16	FALSE	QBC939-shCtrl	H-DEPDC1B	UNKNOWN	SYBR	None							21.825							TRUE	79.6473			TRUE		1	40								N	N	N
353	O17	FALSE	QBC939-shCtrl	H-DEPDC1B	UNKNOWN	SYBR	None							22.1654							TRUE	79.6473			TRUE		1	40								N	N	N
354	O18	FALSE	QBC939-shCtrl	H-DEPDC1B	UNKNOWN	SYBR	None							21.9488							TRUE	79.6473			TRUE		1	40								N	N	N
373	P13	FALSE	QBC939-shDEPDC1B	H-GAPDH	UNKNOWN	SYBR	None							14.9503							TRUE	83.132			TRUE		1	40								N	N	N
374	P14	FALSE	QBC939-shDEPDC1B	H-GAPDH	UNKNOWN	SYBR	None							14.9816							TRUE	83.132			TRUE		1	40								N	N	N
375	P15	FALSE	QBC939-shDEPDC1B	H-GAPDH	UNKNOWN	SYBR	None							15.1061							TRUE	83.132			TRUE		1	40								N	N	N
376	P16	FALSE	QBC939-shDEPDC1B	H-DEPDC1B	UNKNOWN	SYBR	None							26.0373							TRUE	79.6473			TRUE		1	40								N	N	N
377	P17	FALSE	QBC939-shDEPDC1B	H-DEPDC1B	UNKNOWN	SYBR	None							26.0645							TRUE	79.6473			TRUE		1	40								N	N	N
378	P18	FALSE	QBC939-shDEPDC1B	H-DEPDC1B	UNKNOWN	SYBR	None							26.1736							TRUE	79.6473			TRUE		1	40								N	N	N
Analysis Type	Singleplex
Endogenous Control
RQ Min/Max Confidence Level	95.0
Reference Sample
