# Supplementary material for: DEPDC1B promotes development of cholangiocarcinoma through enhancing the stability of CDK1 and regulating malignant phenotypes
Source: Front Oncol. 2022 Dec 6;12:842205. doi: 10.3389/fonc.2022.842205 (PMC9769124; doi:10.3389/fonc.2022.842205)
Supplement: Supplementary file 1 [file DataSheet_1.zip › Original data 1/Figure 2D/HCCC-9810/rawdata.csv]

Current Date: 15-??-2018
Instrument Serial Number: 6735146202
Software Name: InCyte
Version Number: 3.1
Well	Sample ID	Date	R2.Percent.UL Percent for R2 gated by P01.R1 (%)	R2.Percent.UR Percent for R2 gated by P01.R1 (%)	R2.Percent.LL Percent for R2 gated by P01.R1 (%)	R2.Percent.LR Percent for R2 gated by P01.R1 (%)	R3.Percent Percent for R3 gated by P01.R1 (%)
B07	B07	09.15.2018	71.36	3.45	24.06	1.13	4.59
B08	B08	09.15.2018	72.51	3.11	23.03	1.36	4.47
B09	B09	09.15.2018	71.32	3.09	24.55	1.04	4.13
D07	D07	09.15.2018	85.60	12.51	1.48	0.41	12.92
D08	D08	09.15.2018	84.63	13.34	1.56	0.46	13.81
D09	D09	09.15.2018	85.28	13.18	1.39	0.15	13.32
