# Supplementary material for: DEPDC1B promotes development of cholangiocarcinoma through enhancing the stability of CDK1 and regulating malignant phenotypes
Source: Front Oncol. 2022 Dec 6;12:842205. doi: 10.3389/fonc.2022.842205 (PMC9769124; doi:10.3389/fonc.2022.842205)
Supplement: Supplementary file 1 [file DataSheet_1.zip › Original data 1/Figure 2D/QBC939/rawdata.csv]

Current Date: 29-??-2018
Instrument Serial Number: 6735146202
Software Name: InCyte
Version Number: 3.1
Well	Sample ID	Date	R2.Percent.UL Percent for R2 gated by P01.R1 (%)	R2.Percent.UR Percent for R2 gated by P01.R1 (%)	R2.Percent.LL Percent for R2 gated by P01.R1 (%)	R2.Percent.LR Percent for R2 gated by P01.R1 (%)	R3.Percent Percent for R3 gated by P01.R1 (%)
D10	D10	09.29.2018	91.18	2.32	6.02	0.48	2.8
D11	D11	09.29.2018	90.76	1.99	6.8	0.46	2.45
D12	D12	09.29.2018	90.85	2.08	6.66	0.41	2.49
E07	E07	09.29.2018	80.56	10.55	7.2	1.68	12.24
E08	E08	09.29.2018	81.69	9.95	6.96	1.4	11.35
E09	E09	09.29.2018	81.26	10.1	6.93	1.71	11.81
