# Supplementary material for: DEPDC1B promotes development of cholangiocarcinoma through enhancing the stability of CDK1 and regulating malignant phenotypes
Source: Front Oncol. 2022 Dec 6;12:842205. doi: 10.3389/fonc.2022.842205 (PMC9769124; doi:10.3389/fonc.2022.842205)
Supplement: Supplementary file 1 [file DataSheet_1.zip › Original data 1/Figure 4G/original data.xls]

## Sheet: Results
Block Type	384-Well Block
Calibration Background is expired	Yes
Calibration Background performed on	2016-01-20 10:12:38 AM CST
Calibration FAM is expired	Yes
Calibration FAM performed on	2016-01-20 10:28:26 AM CST
Calibration NED is expired	Yes
Calibration NED performed on	2016-01-20 10:44:55 AM CST
Calibration ROI is expired	Yes
Calibration ROI performed on	2016-01-20 10:05:17 AM CST
Calibration ROX is expired	Yes
Calibration ROX performed on	2016-01-20 11:25:36 AM CST
Calibration SYBR is expired	Yes
Calibration SYBR performed on	2016-01-20 10:35:50 AM CST
Calibration TAMRA is expired	Yes
Calibration TAMRA performed on	2016-01-20 11:02:33 AM CST
Calibration Uniformity is expired	Yes
Calibration Uniformity performed on	2016-01-20 10:20:14 AM CST
Calibration VIC is expired	Yes
Calibration VIC performed on	2016-01-20 10:54:46 AM CST
Chemistry	SYBR_GREEN
Experiment Barcode
Experiment Comments
Experiment File Name	C:\Users\Administrator\Desktop\1\2019-05-29 L1.eds
Experiment Name	2019-05-31 S1
Experiment Run End Time	2019-05-31 20:30:32 PM CST
Experiment Type	Comparative Cт (ΔΔCт)
Experiment User Name
Instrument Name	278882256
Instrument Serial Number	278882256
Instrument Type	ViiA 7
Passive Reference	ROX
Quantification Cycle Method	Ct
Signal Smoothing On	true
Stage/ Cycle where Analysis is performed	Stage 2, Step 2
Well	Well Position	Omit	Sample Name	Target Name	Task	Reporter	Quencher	Quantity	Quantity Mean	Quantity SD	RQ	RQ Min	RQ Max	CT	Ct Mean	Ct SD	Delta Ct	Delta Ct Mean	Delta Ct SE	Delta Delta Ct	Automatic Ct Threshold	Tm1	Ct Threshold	Tm2	Automatic Baseline	Tm3	Baseline Start	Baseline End	Comments	Custom1	Custom2	Custom3	Custom4	Custom5	Custom6	HIGHSD	NOAMP	NOISE	EXPFAIL	MTP
178	H10	FALSE	HUCCT1	H-GAPDH	UNKNOWN	SYBR	None							12.5429							TRUE	83.2546			TRUE		1	40								N	N	N	N	N
179	H11	FALSE	HUCCT1	H-GAPDH	UNKNOWN	SYBR	None							12.7283							TRUE	83.2546			TRUE		1	40								N	N	N	N	N
180	H12	FALSE	HUCCT1	H-GAPDH	UNKNOWN	SYBR	None							12.7624							TRUE	83.2546			TRUE		1	40								N	N	N	N	N
187	H19	FALSE	HUCCT1	H-CDK1	UNKNOWN	SYBR	None							21.2263							TRUE	77.2254			TRUE		1	40								N	N	N	N	N
188	H20	FALSE	HUCCT1	H-CDK1	UNKNOWN	SYBR	None							21.3279							TRUE	77.2254			TRUE		1	40								N	N	N	N	N
189	H21	FALSE	HUCCT1	H-CDK1	UNKNOWN	SYBR	None							21.5471							TRUE	77.0915			TRUE		1	40								N	N	N	N	N
202	I10	FALSE	QBC939	H-GAPDH	UNKNOWN	SYBR	None							16.9226							TRUE	83.7905			TRUE		1	40								N	N	N	N	N
203	I11	FALSE	QBC939	H-GAPDH	UNKNOWN	SYBR	None							16.9733							TRUE	83.7905			TRUE		1	40								N	N	N	N	N
204	I12	FALSE	QBC939	H-GAPDH	UNKNOWN	SYBR	None							16.9831							TRUE	83.7905			TRUE		1	40								N	N	N	N	N
211	I19	FALSE	QBC939	H-CDK1	UNKNOWN	SYBR	None							22.6659							TRUE	77.3594			TRUE		1	40								N	N	N	N	N
212	I20	FALSE	QBC939	H-CDK1	UNKNOWN	SYBR	None							23.0295							TRUE	77.3594			TRUE		1	40								N	N	N	N	N
213	I21	FALSE	QBC939	H-CDK1	UNKNOWN	SYBR	None							23.0855							TRUE	77.3594			TRUE		1	40								N	N	N	N	N
226	J10	FALSE	RBE	H-GAPDH	UNKNOWN	SYBR	None							14.089							TRUE	83.5225			TRUE		1	40								N	N	N	N	N
227	J11	FALSE	RBE	H-GAPDH	UNKNOWN	SYBR	None							14.1558							TRUE	83.5225			TRUE		1	40								N	N	N	N	N
228	J12	FALSE	RBE	H-GAPDH	UNKNOWN	SYBR	None							14.2848							TRUE	83.5225			TRUE		1	40								N	N	N	N	N
235	J19	FALSE	RBE	H-CDK1	UNKNOWN	SYBR	None							22.383							TRUE	77.0915			TRUE		1	40								N	N	N	N	N
236	J20	FALSE	RBE	H-CDK1	UNKNOWN	SYBR	None							22.6713							TRUE	77.0915			TRUE		1	40								N	N	N	N	N
237	J21	FALSE	RBE	H-CDK1	UNKNOWN	SYBR	None							22.8498							TRUE	77.0915			TRUE		1	40								N	N	N	N	N
250	K10	FALSE	HCCC-9810	H-GAPDH	UNKNOWN	SYBR	None							12.9623							TRUE	83.3886			TRUE		1	40								N	N	N	N	N
251	K11	FALSE	HCCC-9810	H-GAPDH	UNKNOWN	SYBR	None							13.0333							TRUE	83.3886			TRUE		1	40								N	N	N	N	N
252	K12	FALSE	HCCC-9810	H-GAPDH	UNKNOWN	SYBR	None							13.1399							TRUE	83.3886			TRUE		1	40								N	N	N	N	N
259	K19	FALSE	HCCC-9810	H-CDK1	UNKNOWN	SYBR	None							21.2019							TRUE	77.2254			TRUE		1	40								N	N	N	N	N
260	K20	FALSE	HCCC-9810	H-CDK1	UNKNOWN	SYBR	None							21.4135							TRUE	77.2254			TRUE		1	40								N	N	N	N	N
261	K21	FALSE	HCCC-9810	H-CDK1	UNKNOWN	SYBR	None							21.6147							TRUE	77.2254			TRUE		1	40								N	N	N	N	N
Analysis Type	Singleplex
Endogenous Control
RQ Min/Max Confidence Level	95.0
Reference Sample
