# Supplementary material for: DEPDC1B promotes development of cholangiocarcinoma through enhancing the stability of CDK1 and regulating malignant phenotypes
Source: Front Oncol. 2022 Dec 6;12:842205. doi: 10.3389/fonc.2022.842205 (PMC9769124; doi:10.3389/fonc.2022.842205)
Supplement: Supplementary file 1 [file DataSheet_1.zip › Original data 1/Figure 6C/rawdata-1.csv]

Current Date: 28-??-2019
Instrument Serial Number: 6735146202
Software Name: InCyte
Version Number: 3.1
Well	Sample ID	Date	R2.Percent.UL Percent for R2 gated by P01.R1 (%)	R2.Percent.UR Percent for R2 gated by P01.R1 (%)	R2.Percent.LL Percent for R2 gated by P01.R1 (%)	R2.Percent.LR Percent for R2 gated by P01.R1 (%)	R3.Percent Percent for R3 gated by P01.R1 (%)
C01	C01	08.28.2019	87.36	1.97	10.17	0.5	2.47
C02	C02	08.28.2019	87.81	2.03	9.78	0.38	2.41
C03	C03	08.28.2019	86.24	2.43	10.73	0.6	3.03
C04	C04	08.28.2019	87.21	2.16	10.21	0.42	2.58
C05	C05	08.28.2019	87.11	2.27	10.23	0.39	2.66
C06	C06	08.28.2019	87.37	2.42	9.78	0.43	2.85
