# Supplementary material for: DEPDC1B promotes development of cholangiocarcinoma through enhancing the stability of CDK1 and regulating malignant phenotypes
Source: Front Oncol. 2022 Dec 6;12:842205. doi: 10.3389/fonc.2022.842205 (PMC9769124; doi:10.3389/fonc.2022.842205)
Supplement: Supplementary file 1 [file DataSheet_1.zip › Original data 1/Figure 6C/rawdata-2.csv]

Current Date: 28-??-2019
Instrument Serial Number: 6735146202
Software Name: InCyte
Version Number: 3.1
Well	Sample ID	Date	R2.Percent.UL Percent for R2 gated by P01.R1 (%)	R2.Percent.UR Percent for R2 gated by P01.R1 (%)	R2.Percent.LL Percent for R2 gated by P01.R1 (%)	R2.Percent.LR Percent for R2 gated by P01.R1 (%)	R3.Percent Percent for R3 gated by P01.R1 (%)
A07	A07	08.28.2019	83.71	2.31	12.52	1.46	3.78
A08	A08	08.28.2019	82.96	1.95	13.83	1.26	3.21
A09	A09	08.28.2019	83.93	2.19	12.49	1.38	3.58
A10	A10	08.28.2019	86.26	7.18	5.95	0.62	7.79
A11	A11	08.28.2019	86.04	7.70	5.56	0.71	8.41
A12	A12	08.28.2019	86.19	7.38	5.77	0.66	8.04
