# Supplementary material for: DEPDC1B promotes development of cholangiocarcinoma through enhancing the stability of CDK1 and regulating malignant phenotypes
Source: Front Oncol. 2022 Dec 6;12:842205. doi: 10.3389/fonc.2022.842205 (PMC9769124; doi:10.3389/fonc.2022.842205)
Supplement: Supplementary file 2 [file DataSheet_2.zip]

Archive with 8 entries (6 files):
- Original data 2/
- Original data 2/Figure 2E  HCCC-9810/
- Original data 2/Figure 2E  HCCC-9810/shCtrl-1.fcs
- Original data 2/Figure 2E  HCCC-9810/shCtrl-2.fcs
- Original data 2/Figure 2E  HCCC-9810/shCtrl-3.fcs
- Original data 2/Figure 2E  HCCC-9810/shDEPDC1B-1.fcs
- Original data 2/Figure 2E  HCCC-9810/shDEPDC1B-2.fcs
- Original data 2/Figure 2E  HCCC-9810/shDEPDC1B-3.fcs
